# Supplementary material for: Identification of Internal Reference Genes for Gene Expression Normalization between the Two Sexes in Dioecious White Campion
Source: PLoS One. 2014 Mar 27;9(3):e92893. doi: 10.1371/journal.pone.0092893 (PMC3968030; doi:10.1371/journal.pone.0092893)
Supplement: Table S1 — Traditional reference genes found among the 10%, 5% and 1% most stably expressed contigs between male and female flower buds based on RNA-seq data. (XLSX) [file pone.0092893.s004.xlsx]

## Sheet: Sheet1
Dataset	0.1	0.05	0.01
U10	SL_TUB; SL_ACTIN; SL_UBQ; SL_EF1	SL_TUB; SL_ACTIN; SL_EF1	SL_EF1
C1	SL_UBQ; SL_ACTIN; SL_EF1, SL_GAPDH; SL_UBCE	SL_UBQ; SL_EF1, SL_GAPDH	-
